# Supplementary material for: A computational assay for identifying millet-derived compounds that antagonize the interaction between bisphenols and estrogen-related receptor gamma
Source: Front Pharmacol. 2024 Oct 31;15:1435254. doi: 10.3389/fphar.2024.1435254 (PMC11560427; doi:10.3389/fphar.2024.1435254)
Supplement: Supplementary file 1 [file Table1.xlsx]

## Sheet: Sheet1
S. No.	Millet-derived compounds	IMPPAT ID	PubChem CID	Binding energy (Kcal/mol)
1	Tricin 7-rutinoside	IMPHY013418	CID:44258273	-8.5
2	Tricin 7-glucoside	IMPHY013146	CID:5322022	-8.4
3	Glucotricin	IMPHY015099	CID:13984469	-8.2
4	Kaempferol	IMPHY004388	CID:5280863	-7.8
5	Setarin	IMPHY010802	CID: 131752308	-7.8
6	beta-Amyrin	IMPHY012223	CID:73145	-7.8
7	Isoorientin	IMPHY001801	CID:114776	-7.7
8	Tricin	IMPHY005601	CID:5281702	-7.7
9	Cryptochlorogenic acid	IMPHY007451	CID:9798666	-7.7
10	Luteolin 7-rutinoside	IMPHY008873	CID:44258082	-7.7
11	5,7-dihydroxy-2-(4-hydroxy-3-methoxyphenyl)-8-[(2S,3R,4R,5S,6R)-3,4,5-trihydroxy-6-(hydroxymethyl)oxan-2-yl]chromen-4-one	IMPHY010557	CID:20055255	-7.7
12	Vitexin	IMPHY012713	CID:5280441	-7.7
13	Luteolin	IMPHY004660	CID:5280445	-7.6
14	Orientin	IMPHY005455	CID:5281675	-7.6
15	Chrysoeriol 7-rutinoside	IMPHY009918	CID:14374725	-7.6
16	Quercetin	IMPHY004619	CID:5280343	-7.5
17	Taraxerone	IMPHY007426	CID:92785	-7.5
18	Thermopsoside	IMPHY000082	CID:11294177	-7.4
19	Retinol	IMPHY001308	CID:445354	-7.4
20	Tricin arabinoside	IMPHY002864	CID:14354986	-7.4
21	Isovitexin	IMPHY008689	CID:162350	-7.4
22	Coumarin	IMPHY003490	CID:323	-7.3
23	Stigmasterol	IMPHY014842	CID:5280794	-7.3
24	Saponarin	IMPHY000904	CID:441381	-7.2
25	Violanthin	IMPHY003812	CID:442665	-7.2
26	beta-Sitosterol	IMPHY014836	CID:222284	-7.1
27	Setariol	IMPHY008754	CID:101626006	-7
28	Scoparin 2''-O-glucoside	IMPHY009783	CID:44258166	-6.9
29	Cinnamic acid	IMPHY011960	CID:444539	-6.9
30	alpha-Amyrin	IMPHY011619	CID:73170	-6.8
31	Scoparin 2''-O-xyloside	IMPHY013416	CID:44258158	-6.8
32	Riboflavin	IMPHY000846	CID:493570	-6.7
33	Ferulic acid	IMPHY011802	CID:445858	-6.7
34	Levomenol	IMPHY012665	CID:442343	-6.7
35	Caffeic acid	IMPHY011933	CID:689043	-6.6
36	2-(3,4-dihydroxyphenyl)-5,7-dihydroxy-8-[(2R,3R,4R,5S,6R)-3,4,5-trihydroxy-6-(hydroxymethyl)oxan-2-yl]-6-[(2S,3R,4S,5S)-3,4,5-trihydroxyoxan-2-yl]chromen-4-one	IMPHY014943	CID:179685	-6.5
37	Linolenic acid	IMPHY012723	CID:5280934	-6.4
38	Triglochinin	IMPHY011436	CID:5281124	-6.1
39	Thiamine	IMPHY000005	CID:1130	-6
40	Vanillic acid	IMPHY007084	CID:8468	-6
41	4-Hydroxybenzoic acid	IMPHY010083	CID:135	-6
42	Syringic acid	IMPHY000687	CID:10742	-5.9
43	4'-Methoxyacetophenone	IMPHY006149	CID:7476	-5.9
44	3,4-Dihydroxybenzoic acid	IMPHY011883	CID:72	-5.9
45	Gallic acid	IMPHY012021	CID:370	-5.9
46	Linoleic acid	IMPHY014990	CID:5280450	-5.9
47	Arachidic acid	IMPHY011394	CID:10467	-5.8
48	Oleic acid	IMPHY011797	CID:445639	-5.8
49	4-Hydroxybenzaldehyde	IMPHY009356	CID:126	-5.7
50	Isocitric acid	IMPHY002054	CID:1198	-5.6
51	Docosanoic acid	IMPHY007212	CID:8215	-5.6
52	Nicotinic acid	IMPHY007357	CID:938	-5.6
53	Palmitic acid	IMPHY007327	CID:985	-5.5
54	Stearic acid	IMPHY004631	CID:5281	-5.3
55	Phytic acid	IMPHY007365	CID:890	-5.3
56	D-alanyl-D-alanine	IMPHY012848	CID:5460362	-5.3
57	gamma-Aminobutyric acid	IMPHY012018	CID:119	-4.4
58	Betaine	IMPHY003963	CID:247	-3.8
59	Pyrrolidine	IMPHY003499	CID:31268	-3.4
